# Supplementary material for: The Impact of Physical Activity Restrictions on Health-Related Fitness in Children with Congenital Heart Disease
Source: Int J Environ Res Public Health. 2022 Apr 7;19(8):4426. doi: 10.3390/ijerph19084426 (PMC9028029; doi:10.3390/ijerph19084426)
Supplement: Supplementary file 1 [file ijerph-19-04426-s001.zip]

Archive with 1 entries (1 files):
- ijerph-1619582-supplementary.pdf
